# Supplementary material for: catena-Poly[(diaqua­cadmium)-μ-4,4′-[sulfonyl­bis­(1,4-phenyl­ene­oxy)]­di­acet­ato-κ4 O,O′:O′′,O′′′]
Source: Acta Crystallogr Sect E Struct Rep Online. 2012 Feb 10;68(Pt 3):m267. doi: 10.1107/S160053681200445X (PMC3297229; doi:10.1107/S160053681200445X)
Supplement: Supplementary file 2 [file e-68-0m267-Isup2.hkl]

# 
# h,k,l, Fc-squared, Fo-squared, sigma(Fo-squared) and status flag 
# 
data_I
_shelx_title ' 1 in C2' 
_shelx_refln_list_code          4 
_shelx_F_calc_maximum      229.56 
_exptl_crystal_F_000       512.00 
_reflns_d_resolution_high  0.8393 
 
loop_ 
 _symmetry_equiv_pos_as_xyz 
 'x, y, z' 
 '-x, y, -z' 
 'x+1/2, y+1/2, z' 
 '-x+1/2, y+1/2, -z' 
 
_cell_length_a    11.9274 
_cell_length_b     5.3995 
_cell_length_c    14.8194 
_cell_angle_alpha  90.000 
_cell_angle_beta  111.692 
_cell_angle_gamma  90.000 
 
_shelx_F_squared_multiplier     1.000 
 
loop_ 
 _refln_index_h 
 _refln_index_k 
 _refln_index_l 
 _refln_F_squared_calc 
 _refln_F_squared_meas 
 _refln_F_squared_sigma 
 _refln_observed_status 
   2  -2   0     6984.89     7188.88    131.18 o 
   4  -2   0     6092.74     6312.41    137.06 o 
   6  -2   0     2659.68     2645.69     84.56 o 
   8  -2   0     5474.38     5630.85    157.17 o 
  10  -2   0      682.62      737.28     58.71 o 
  12  -2   0      994.76     1030.37     78.02 o 
   1  -1   0     6413.10     6530.61    124.73 o 
   3  -1   0     7873.53     7702.84    154.47 o 
   5  -1   0     6068.20     6207.03    145.83 o 
   7  -1   0     3410.73     3674.64    114.91 o 
   9  -1   0     2931.85     2953.91    115.34 o 
  11  -1   0     1245.62     1237.43     82.52 o 
  13  -1   0     1132.28     1124.18     90.92 o 
   2   0   0     4482.06     4555.05     96.46 o 
   6   0   0      431.21      350.02     31.11 o 
   8   0   0      373.87      372.22     41.21 o 
  10   0   0     3208.65     3210.25    132.03 o 
  12   0   0     1090.48     1227.09     91.20 o 
   1   1   0     6224.62     6395.01     84.10 o 
   3   1   0     7632.71     7587.16    119.13 o 
   5   1   0     6019.64     6041.96     75.82 o 
   7   1   0     3412.17     3533.44     63.35 o 
   9   1   0     2874.00     2982.70    121.60 o 
  11   1   0     1229.13     1181.47     85.13 o 
  13   1   0     1132.03     1240.18     99.02 o 
   0   2   0     2452.10     2424.00     40.52 o 
   2   2   0     6764.60     6758.86     80.78 o 
   4   2   0     6174.46     6359.23     67.58 o 
   6   2   0     2598.37     2623.58     47.50 o 
   8   2   0     5374.69     5420.84     83.17 o 
  10   2   0      707.20      798.58     40.32 o 
  12   2   0      933.29     1029.14     85.08 o 
   1   3   0     9641.58     9835.01    113.15 o 
   3   3   0     1250.34     1268.17     31.16 o 
   5   3   0     1963.41     1998.56     36.39 o 
   7   3   0      523.83      573.83     21.75 o 
   9   3   0     1139.90     1163.62     39.45 o 
  11   3   0      490.24      514.50     31.18 o 
   0   4   0     1887.30     2001.32     81.00 o 
   2   4   0     2017.49     2052.45     64.26 o 
   4   4   0     1159.06     1134.37     33.79 o 
   6   4   0      270.60      300.76     17.93 o 
   8   4   0      484.84      483.15     24.02 o 
  10   4   0      505.98      486.64     31.79 o 
   1   5   0      400.69      407.96     51.88 o 
   3   5   0      625.25      661.25     30.20 o 
   5   5   0      628.72      677.04     30.96 o 
   7   5   0      490.01      446.60     27.96 o 
   0   6   0     2080.94     2132.02    105.90 o 
   2   6   0       86.27       80.93     24.68 o 
   4   6   0      649.24      598.23     33.84 o 
 -12  -2   1      398.28      430.64     55.10 o 
 -10  -2   1     1454.74     1377.67     78.02 o 
  -8  -2   1     2978.18     2933.56    102.39 o 
  -6  -2   1     2916.53     2911.99     88.12 o 
  -4  -2   1     6055.33     6297.00    131.99 o 
  -2  -2   1     1531.35     1604.03     36.42 o 
   2  -2   1     2368.16     2407.33     54.16 o 
   4  -2   1     4219.87     4253.99    106.23 o 
   6  -2   1     4029.25     4152.07    117.95 o 
   8  -2   1     4805.69     4778.00    145.64 o 
  10  -2   1      836.31      755.73     63.08 o 
 -13  -1   1       98.41      114.81     41.21 o 
 -11  -1   1     1000.71      985.70     73.23 o 
  -9  -1   1     1338.01     1363.35     74.32 o 
  -7  -1   1     1926.86     1834.09     73.89 o 
  -5  -1   1     8831.47     9038.91    197.91 o 
  -3  -1   1     5921.54     6102.31    127.76 o 
   1  -1   1     1912.96     1941.13     48.33 o 
   3  -1   1     4123.98     4331.06     97.55 o 
   5  -1   1     3993.63     3956.06    111.83 o 
   7  -1   1     2297.28     2339.75     90.54 o 
   9  -1   1     1538.07     1520.33     82.85 o 
  11  -1   1      363.77      335.79     52.92 o 
 -12   0   1      372.36      431.59     58.99 o 
 -10   0   1      111.01      150.56     34.09 o 
  -8   0   1      412.25      431.11     39.07 o 
  -6   0   1     5117.27     5386.42    141.47 o 
  -4   0   1      483.57      487.09     22.66 o 
  -2   0   1      690.65      736.43     17.82 o 
   0   0   1     6742.27     6306.77    120.18 o 
   2   0   1     1587.94     1468.48     51.27 o 
   4   0   1     8242.52     8270.52    183.30 o 
   6   0   1     1942.26     2021.66     79.82 o 
   8   0   1      164.70      169.96     32.91 o 
  10   0   1      703.76      739.98     63.55 o 
  12   0   1      467.38      410.20     61.36 o 
 -13   1   1      108.11       55.72     35.04 o 
 -11   1   1      973.29      874.25     71.90 o 
  -9   1   1     1346.16     1407.25     95.28 o 
  -7   1   1     1988.96     1946.87     39.37 o 
  -5   1   1     9107.00     9219.49    169.58 o 
  -3   1   1     6111.70     6152.72     67.18 o 
  -1   1   1     6459.17     6683.74     54.73 o 
   1   1   1     2209.77     2235.61     29.44 o 
   3   1   1     3706.18     3926.24     50.60 o 
   5   1   1     4133.71     4107.58     58.44 o 
   7   1   1     2200.61     2251.87     45.52 o 
   9   1   1     1576.11     1528.15     86.50 o 
  11   1   1      455.93      454.02     61.46 o 
 -12   2   1      414.94      385.73     59.66 o 
 -10   2   1     1567.04     1533.45    112.38 o 
  -8   2   1     2958.12     2995.09     56.19 o 
  -6   2   1     3039.71     3030.48     50.41 o 
  -4   2   1     6044.70     6066.77     74.23 o 
  -2   2   1     1489.46     1532.61     28.97 o 
   0   2   1       90.68       80.16      9.83 o 
   2   2   1     2275.43     2251.45     34.25 o 
   4   2   1     4513.52     4451.91     52.88 o 
   6   2   1     4111.86     4174.82     64.67 o 
   8   2   1     4961.41     4815.48     77.48 o 
  10   2   1      856.78      861.90     33.89 o 
  12   2   1      678.36      773.37     81.15 o 
 -11   3   1      603.68      684.04     69.93 o 
  -9   3   1      583.02      587.98     35.84 o 
  -7   3   1     5474.06     5575.89     72.61 o 
  -5   3   1     2443.01     2466.43     40.53 o 
  -3   3   1     6611.32     6714.73     88.57 o 
  -1   3   1     3777.28     3764.61     54.28 o 
   1   3   1     4840.63     4938.21     68.38 o 
   3   3   1     4820.75     4822.99     59.75 o 
   5   3   1     3100.66     2980.71     46.54 o 
   7   3   1     1575.85     1554.77     35.34 o 
   9   3   1      492.88      520.07     32.44 o 
  11   3   1      615.47      574.61     70.00 o 
 -10   4   1     1186.40     1228.52     45.54 o 
  -8   4   1      890.90      864.00     35.59 o 
  -6   4   1     2052.84     2059.18     41.63 o 
  -4   4   1     2696.04     2674.68     53.17 o 
  -2   4   1     4141.59     4036.92    113.63 o 
   0   4   1     3214.55     3233.12    123.50 o 
   2   4   1     2469.08     2475.40     65.30 o 
   4   4   1     3330.71     3261.72     60.27 o 
   6   4   1     1704.23     1709.17     38.66 o 
   8   4   1     2020.19     2021.10     58.44 o 
  10   4   1      504.53      518.38     43.67 o 
  -7   5   1     1384.95     1384.66     57.98 o 
  -5   5   1     1798.07     1859.88     49.26 o 
  -3   5   1     1858.92     1877.61     65.46 o 
  -1   5   1      967.92      965.67     45.69 o 
   1   5   1     1873.23     1787.16     61.72 o 
   3   5   1     1680.23     1792.19     48.54 o 
   5   5   1     1755.28     1740.15     48.36 o 
   7   5   1     1401.59     1419.26     47.89 o 
  -4   6   1     1090.31     1079.48     42.00 o 
  -2   6   1     1541.97     1516.77     64.97 o 
   0   6   1     1293.72     1234.58     57.93 o 
   2   6   1      519.67      552.51     32.59 o 
   4   6   1      837.16      806.98     37.99 o 
 -12  -2   2      970.83      924.94     72.75 o 
 -10  -2   2     1953.51     2069.18     94.42 o 
  -8  -2   2     4437.91     4190.30    123.64 o 
  -6  -2   2     2277.37     2264.58     73.94 o 
  -4  -2   2     9443.37     9529.01    187.47 o 
   0  -2   2     3777.96     3898.49     80.34 o 
   2  -2   2    11815.98    12531.77    235.37 o 
   4  -2   2     1193.49     1129.78     47.99 o 
   6  -2   2     5685.57     5336.39    144.93 o 
   8  -2   2      486.57      430.78     44.48 o 
  10  -2   2     1143.51     1093.35     75.17 o 
 -13  -1   2      779.29      872.30     77.35 o 
 -11  -1   2     2615.16     2764.82    120.41 o 
  -9  -1   2     3043.29     3065.74    110.17 o 
  -7  -1   2     3067.78     3043.83    100.64 o 
  -5  -1   2     2389.48     2482.12     77.07 o 
  -1  -1   2     4893.14     4969.22     98.79 o 
   1  -1   2    39780.24    38848.25    667.66 o 
   3  -1   2    10803.58    10626.01    213.80 o 
   5  -1   2     8127.40     8297.41    194.82 o 
   7  -1   2     1963.27     2007.10     85.51 o 
   9  -1   2     2298.57     2393.62    108.94 o 
  11  -1   2     1213.67     1394.03     94.14 o 
 -12   0   2     3152.56     3236.19    142.51 o 
 -10   0   2     1818.26     1840.92     91.82 o 
  -8   0   2     1546.54     1442.36     70.52 o 
  -6   0   2    10270.09    10761.51    236.61 o 
  -4   0   2     2151.68     2048.41     34.07 o 
  -2   0   2    52699.16    47420.96    844.70 o 
   0   0   2    11385.60    11127.35    208.25 o 
   2   0   2    10644.16    10051.18    130.82 o 
   4   0   2     6264.45     6087.38     95.52 o 
   6   0   2     1639.74     1570.45     72.32 o 
   8   0   2     1434.64     1475.56     81.86 o 
  10   0   2     1939.57     1990.55    107.80 o 
  12   0   2      791.10      886.34     82.28 o 
 -13   1   2      710.40      774.70     79.72 o 
 -11   1   2     2515.53     2430.66    118.80 o 
  -9   1   2     2961.08     2813.34     71.52 o 
  -7   1   2     3119.63     3202.23     51.50 o 
  -5   1   2     2667.13     2661.70     46.33 o 
  -3   1   2     8400.75     8019.29     78.74 o 
  -1   1   2     4781.91     4814.77     53.70 o 
   1   1   2    39480.88    37160.07    379.31 o 
   3   1   2    10278.42    10300.30    109.05 o 
   5   1   2     8278.77     8347.73     99.06 o 
   7   1   2     1837.98     1828.23     55.72 o 
   9   1   2     2282.86     2432.04    115.53 o 
  11   1   2     1270.78     1394.79     97.98 o 
 -12   2   2      985.16     1054.22     66.49 o 
 -10   2   2     2046.27     2082.22     65.58 o 
  -8   2   2     4333.83     4158.11     67.30 o 
  -6   2   2     2181.61     2258.86     77.85 o 
  -4   2   2     9106.36     9268.50    102.64 o 
  -2   2   2     3353.43     3341.50     35.23 o 
   0   2   2     3993.99     4050.53     52.87 o 
   2   2   2    11755.04    12348.47    111.84 o 
   4   2   2     1208.13     1198.85     24.35 o 
   6   2   2     5451.40     5438.56     67.37 o 
   8   2   2      465.19      474.12     23.93 o 
  10   2   2     1103.86     1073.85     51.11 o 
 -11   3   2      869.78      814.20     45.58 o 
  -9   3   2      376.07      394.98     31.74 o 
  -7   3   2     3167.94     3186.02     50.32 o 
  -5   3   2     1194.72     1165.68     26.42 o 
  -3   3   2     7525.55     7665.11     97.33 o 
  -1   3   2     4067.25     4019.90     46.76 o 
   1   3   2     2701.04     2699.46     46.78 o 
   3   3   2     2798.70     2664.83     47.01 o 
   5   3   2      380.26      391.45     17.37 o 
   7   3   2     1148.30     1178.73     31.17 o 
   9   3   2      612.90      598.43     36.81 o 
 -10   4   2      439.32      461.20     31.31 o 
  -8   4   2     1096.65     1119.00     40.14 o 
  -6   4   2       85.85       93.56     11.60 o 
  -4   4   2      650.37      738.89     36.55 o 
  -2   4   2      887.24      784.90     50.27 o 
   0   4   2     2008.16     1991.80     57.29 o 
   2   4   2     3074.71     3081.65     60.58 o 
   4   4   2      810.58      781.46     28.51 o 
   6   4   2      673.47      667.85     29.54 o 
   8   4   2      376.69      426.03     28.60 o 
  -7   5   2      484.84      485.44     38.30 o 
  -5   5   2      544.34      550.64     41.47 o 
  -3   5   2      513.87      606.38     40.63 o 
  -1   5   2       75.30       77.28     19.35 o 
   1   5   2     1244.02     1262.98     51.81 o 
   3   5   2      440.53      425.72     27.15 o 
   5   5   2     1013.39     1014.09     37.43 o 
   7   5   2      289.98      344.57     49.63 o 
  -4   6   2      137.34      132.43     18.99 o 
  -2   6   2     1273.64     1292.97     61.13 o 
   0   6   2      495.30      565.65     46.22 o 
   2   6   2      457.68      420.47     58.81 o 
 -12  -2   3      335.68      321.10     47.90 o 
 -10  -2   3      653.54      707.78     52.41 o 
  -8  -2   3      638.25      630.95     43.20 o 
  -6  -2   3     3878.39     3763.85    105.00 o 
  -2  -2   3     6883.20     6938.62    144.41 o 
   0  -2   3     5255.75     5295.36    109.65 o 
   2  -2   3     5946.81     6127.64    137.25 o 
   4  -2   3     1791.85     1691.30     64.69 o 
   6  -2   3     3507.14     3515.15    114.82 o 
   8  -2   3     1525.98     1397.45     77.26 o 
  10  -2   3      799.93      753.78     67.11 o 
 -13  -1   3      465.94      457.81     60.27 o 
 -11  -1   3      880.38      881.45     65.54 o 
  -9  -1   3      751.14      694.79     50.84 o 
  -7  -1   3     3204.99     3416.69    105.24 o 
  -5  -1   3    10022.64    10749.09    156.78 o 
  -3  -1   3     2259.60     2254.38     64.93 o 
  -1  -1   3    11778.72    11971.24    229.97 o 
   1  -1   3    11076.21    11306.19    212.18 o 
   3  -1   3     1796.69     1869.14     63.55 o 
   5  -1   3     2709.33     2576.07     90.35 o 
   7  -1   3      934.27      903.27     60.80 o 
   9  -1   3     2284.23     2406.00    112.40 o 
  11  -1   3      221.94      218.71     49.37 o 
 -12   0   3       92.90      105.65     34.14 o 
 -10   0   3      873.91      794.95     60.18 o 
  -8   0   3     2164.33     2278.43     90.54 o 
  -6   0   3     2666.89     2630.40     75.36 o 
  -4   0   3     2791.69     2787.49     67.72 o 
  -2   0   3     6199.33     5935.42    104.19 o 
   0   0   3     2864.07     2955.20     46.71 o 
   2   0   3     1415.00     1308.23     33.48 o 
   4   0   3     3464.05     3464.06     68.12 o 
   6   0   3     2051.35     2119.88     89.49 o 
   8   0   3     1078.62     1078.41     72.04 o 
  10   0   3      967.14      971.09     77.78 o 
  12   0   3       43.93       54.44     36.23 o 
 -13   1   3      420.20      431.35     62.93 o 
 -11   1   3      905.82      868.93     67.01 o 
  -9   1   3      678.72      736.66     35.25 o 
  -7   1   3     3312.95     3436.78     57.38 o 
  -5   1   3    10498.99    10793.04    124.86 o 
  -3   1   3     2401.70     2445.04     44.30 o 
  -1   1   3    12626.58    12368.70    152.95 o 
   1   1   3    10246.44    10529.80    109.49 o 
   3   1   3     1581.28     1671.41     25.43 o 
   5   1   3     2667.19     2567.07     46.25 o 
   7   1   3      912.44      969.25     42.20 o 
   9   1   3     2480.23     2631.32    122.83 o 
  11   1   3      240.65      255.80     54.49 o 
 -12   2   3      371.75      372.05     34.88 o 
 -10   2   3      671.93      658.36     37.02 o 
  -8   2   3      724.74      720.76     34.42 o 
  -6   2   3     3916.83     3898.35     56.98 o 
  -4   2   3     7536.08     7822.45    104.15 o 
  -2   2   3     6746.59     6964.99     81.25 o 
   0   2   3     5388.53     5377.73     66.48 o 
   2   2   3     6433.51     6517.42     67.31 o 
   4   2   3     1922.44     1844.96     46.99 o 
   6   2   3     3672.28     3653.16     52.71 o 
   8   2   3     1457.06     1359.07     53.00 o 
  10   2   3      798.70      833.36     47.47 o 
 -11   3   3      554.05      688.63     48.09 o 
  -9   3   3     3479.05     3542.44    151.45 o 
  -7   3   3     2689.43     2551.97     66.55 o 
  -5   3   3     2829.05     2916.48     43.99 o 
  -3   3   3     6507.60     6565.87     72.61 o 
  -1   3   3     1214.02     1130.08     17.94 o 
   1   3   3     3202.06     3363.04     46.59 o 
   3   3   3     1883.86     1841.36     34.10 o 
   5   3   3     1856.66     1797.72     45.82 o 
   7   3   3     2022.42     1948.88     49.82 o 
   9   3   3      831.79      790.80     35.38 o 
 -10   4   3      900.66      923.33     39.97 o 
  -8   4   3     1802.11     1909.50     52.11 o 
  -6   4   3     2917.83     2978.66     57.76 o 
  -4   4   3     3037.45     3036.00     75.89 o 
  -2   4   3     3004.36     2953.86     99.78 o 
   0   4   3     1794.70     1707.71     57.95 o 
   2   4   3     3786.34     3868.02     66.41 o 
   4   4   3     2178.26     2152.92     42.44 o 
   6   4   3     2481.05     2453.88     57.77 o 
   8   4   3      921.66      922.88     39.06 o 
  -7   5   3      615.02      623.96     54.21 o 
  -5   5   3     2393.84     2416.56     55.86 o 
  -3   5   3     1744.04     1775.65     67.46 o 
  -1   5   3     3668.60     3358.27     86.02 o 
   1   5   3     1537.99     1476.76     43.39 o 
   3   5   3     1123.68     1112.24     40.17 o 
   5   5   3     1395.11     1324.33     58.38 o 
   7   5   3      981.93      990.95     49.31 o 
  -4   6   3     1149.28     1145.03     57.98 o 
  -2   6   3      926.45     1010.72     82.33 o 
   0   6   3      740.55      683.79     46.75 o 
   2   6   3      487.10      464.12     43.04 o 
  -1  -3   4     1257.97     1193.23     39.46 o 
 -12  -2   4      759.79      845.84     66.35 o 
 -10  -2   4     2316.17     2315.18     97.70 o 
  -8  -2   4     2037.60     2051.92     77.97 o 
  -6  -2   4     2996.42     2991.46     62.78 o 
  -2  -2   4     7473.24     7744.57    160.25 o 
   0  -2   4     9063.50     9117.54    181.12 o 
   2  -2   4     7361.15     7387.36    160.82 o 
   4  -2   4     2256.18     2162.00     77.49 o 
   6  -2   4      798.89      783.76     52.31 o 
   8  -2   4      754.14      838.39     62.93 o 
  10  -2   4      663.42      668.28     66.54 o 
 -13  -1   4     1015.02      962.79     77.64 o 
 -11  -1   4     2849.75     2693.92    116.00 o 
  -9  -1   4     1968.12     1843.01     83.66 o 
  -7  -1   4     3513.70     3325.15     72.77 o 
  -3  -1   4     4454.84     4305.59    102.49 o 
  -1  -1   4    29958.84    30113.43    532.97 o 
   1  -1   4     7374.97     7043.33    154.28 o 
   3  -1   4    13402.37    13023.15    279.67 o 
   5  -1   4     2331.86     2245.84     88.35 o 
   7  -1   4     3281.80     3294.71    124.82 o 
   9  -1   4      542.72      535.82     60.75 o 
  11  -1   4      693.63      763.36     80.24 o 
 -14   0   4     1035.81     1098.66     89.82 o 
 -12   0   4     1068.76     1170.99     80.29 o 
 -10   0   4     5366.88     5396.62    170.45 o 
  -8   0   4     5874.41     6272.33    171.73 o 
  -6   0   4     7171.46     7608.25    125.91 o 
  -4   0   4      656.98      551.69     20.72 o 
  -2   0   4     4782.05     4368.90     63.88 o 
   0   0   4     2430.76     2444.25     44.49 o 
   2   0   4     7608.13     7493.17    111.54 o 
   4   0   4     9667.82     9567.84    144.51 o 
   6   0   4     3078.39     3001.10    114.49 o 
   8   0   4     3012.87     3089.12    129.24 o 
  10   0   4     1800.75     1800.28    109.79 o 
 -13   1   4      948.85      831.70     75.74 o 
 -11   1   4     2815.74     2722.52    120.60 o 
  -9   1   4     1966.62     2021.93     59.13 o 
  -7   1   4     3606.79     3502.29     73.84 o 
  -5   1   4     7027.79     7013.70     78.12 o 
  -3   1   4     4350.67     4148.25     66.96 o 
  -1   1   4    30268.45    29358.41    390.21 o 
   1   1   4     7131.11     7108.47     80.54 o 
   3   1   4    13449.33    13521.52    118.62 o 
   5   1   4     2227.10     2202.14     59.29 o 
   7   1   4     3089.95     3244.16    136.49 o 
   9   1   4      627.61      680.65     68.53 o 
  11   1   4      668.69      735.57     81.34 o 
 -12   2   4      796.00      819.43     84.70 o 
 -10   2   4     2272.23     2275.08     68.54 o 
  -8   2   4     1797.65     1799.46     79.82 o 
  -6   2   4     2968.35     3055.51     47.32 o 
  -4   2   4     2096.24     2051.23     32.84 o 
  -2   2   4     7475.49     7625.93     88.89 o 
   0   2   4     8867.27     9052.81     86.34 o 
   2   2   4     7323.06     7350.10     75.10 o 
   4   2   4     2174.35     2155.58     46.92 o 
   6   2   4      789.07      824.54     29.49 o 
   8   2   4      724.47      805.66     50.55 o 
  10   2   4      598.60      613.58     68.53 o 
 -11   3   4      253.50      293.56     31.87 o 
  -9   3   4     2987.28     3027.32     81.00 o 
  -7   3   4     1342.46     1266.72     46.35 o 
  -5   3   4     2300.99     2292.29     37.64 o 
  -3   3   4     2591.56     2621.73     34.44 o 
  -1   3   4     1170.19     1170.66     28.31 o 
   1   3   4     2417.27     2491.00     39.47 o 
   3   3   4     2351.33     2372.09     54.67 o 
   5   3   4     1057.19     1043.64     36.14 o 
   7   3   4     1325.19     1326.82     42.27 o 
   9   3   4      471.86      498.60     31.05 o 
 -10   4   4     1027.47     1030.39     45.46 o 
  -8   4   4      282.66      249.24     30.98 o 
  -6   4   4     1111.85     1189.91     68.79 o 
  -4   4   4      404.55      409.56     34.83 o 
  -2   4   4     1047.60     1091.96     43.02 o 
   0   4   4      883.80      903.94     38.07 o 
   2   4   4     1325.83     1369.62     37.70 o 
   4   4   4      740.66      754.75     28.58 o 
   6   4   4      871.97      814.20     34.55 o 
   8   4   4      316.97      315.01     27.57 o 
  -7   5   4      281.45      250.44     31.60 o 
  -5   5   4      344.47      379.60     34.93 o 
  -3   5   4       95.98      104.36     21.97 o 
  -1   5   4     1865.53     1869.36     90.89 o 
   1   5   4      782.69      806.79     33.05 o 
   3   5   4     1058.13      978.85     36.26 o 
   5   5   4       91.19       88.93     19.89 o 
  -4   6   4      467.41      473.35     42.06 o 
  -2   6   4      836.33      719.65     71.49 o 
   0   6   4      396.18      379.86     39.96 o 
   2   6   4      317.72      305.32     86.45 o 
  -3  -3   5     2370.39     2391.82     72.85 o 
  -1  -3   5      915.43      938.18     37.32 o 
 -12  -2   5      681.19      680.56     60.14 o 
 -10  -2   5      435.31      428.88     44.81 o 
  -8  -2   5     1354.11     1314.12     61.99 o 
  -4  -2   5     8268.21     8493.56    186.38 o 
  -2  -2   5    10021.32    10550.18    213.89 o 
   0  -2   5     6360.27     6601.80    148.63 o 
   2  -2   5     2499.49     2497.82     77.11 o 
   4  -2   5      543.01      458.05     38.84 o 
   6  -2   5     1352.15     1311.70     70.95 o 
   8  -2   5      569.48      554.69     57.29 o 
  10  -2   5      233.98      259.97     52.12 o 
 -13  -1   5      570.88      622.75     64.26 o 
 -11  -1   5      418.04      433.01     49.51 o 
  -9  -1   5      286.01      334.65     38.69 o 
  -7  -1   5     2804.55     2921.76     68.00 o 
  -5  -1   5     2235.96     2208.28     74.65 o 
  -3  -1   5     7559.86     7908.66    173.63 o 
  -1  -1   5     6822.78     6929.70    150.86 o 
   1  -1   5     1301.63     1320.62     51.12 o 
   3  -1   5     3069.86     3028.75    102.15 o 
   5  -1   5      397.12      441.12     42.73 o 
   7  -1   5     2613.53     2507.11    112.26 o 
   9  -1   5      596.45      727.04     70.19 o 
  11  -1   5      509.37      527.23     71.76 o 
 -14   0   5      110.62      105.94     37.65 o 
 -12   0   5      634.82      700.05     62.89 o 
 -10   0   5     2162.33     2085.02     95.61 o 
  -8   0   5     2441.39     2506.03     85.41 o 
  -6   0   5     5698.96     5686.04     95.94 o 
  -4   0   5     2670.34     2511.84     52.55 o 
  -2   0   5      245.45      248.28      9.73 o 
   0   0   5       40.28       34.94      8.53 o 
   2   0   5      483.23      494.52     23.77 o 
   6   0   5      877.84      834.36     61.32 o 
   8   0   5      658.83      641.86     64.55 o 
  10   0   5      453.64      407.69     64.21 o 
 -13   1   5      582.67      556.78     64.02 o 
 -11   1   5      401.34      424.18     33.48 o 
  -9   1   5      215.73      270.30     24.70 o 
  -7   1   5     3056.38     3098.19     67.84 o 
  -5   1   5     2149.13     2165.54     66.54 o 
  -3   1   5     7942.23     8119.06    113.29 o 
  -1   1   5     6634.17     6919.13     77.95 o 
   1   1   5     1091.21     1123.81     31.33 o 
   3   1   5     3327.57     3518.32     78.73 o 
   5   1   5      370.57      383.82     18.81 o 
   7   1   5     2741.77     2820.30    134.83 o 
   9   1   5      618.68      535.53     66.63 o 
  11   1   5      501.68      523.20     75.45 o 
 -12   2   5      708.30      686.31     46.33 o 
 -10   2   5      565.02      643.51     36.75 o 
  -8   2   5     1284.59     1274.52     46.62 o 
  -6   2   5     3798.38     3855.92     55.02 o 
  -4   2   5     8219.41     8226.07    287.80 o 
  -2   2   5    10193.63    10412.52    115.34 o 
   0   2   5     6816.49     6899.43     70.31 o 
   2   2   5     2339.26     2398.68     35.19 o 
   4   2   5      671.77      707.01     25.00 o 
   6   2   5     1256.36     1200.54     36.56 o 
   8   2   5      603.25      607.22     30.01 o 
  10   2   5      260.40      276.48     35.08 o 
 -11   3   5      800.29      794.28     47.81 o 
  -9   3   5     2833.61     3034.58    121.13 o 
  -7   3   5     1158.14     1124.98     43.51 o 
  -5   3   5     4088.30     4143.37     51.05 o 
  -3   3   5     2374.26     2363.18     57.07 o 
  -1   3   5      922.34      890.30     22.14 o 
   1   3   5     3098.34     3092.97     59.40 o 
   3   3   5     1905.01     1879.35     35.53 o 
   5   3   5     2863.68     2760.46     58.32 o 
   7   3   5     1512.50     1391.00     99.47 o 
   9   3   5      809.19      846.90     38.58 o 
 -10   4   5     1275.99     1239.96     45.38 o 
  -8   4   5     2095.30     2090.54     55.00 o 
  -6   4   5     1776.32     1858.37     61.08 o 
  -4   4   5     3264.30     3134.39    109.06 o 
  -2   4   5     2403.88     2483.82     86.01 o 
   0   4   5     2723.83     2708.46     53.83 o 
   2   4   5     1629.38     1579.11     41.78 o 
   4   4   5     1284.92     1247.83     39.87 o 
   6   4   5     1468.98     1477.62     47.32 o 
   8   4   5     1137.81     1187.79     46.35 o 
  -7   5   5     1960.97     1887.17    122.33 o 
  -5   5   5     1985.94     1954.76     67.13 o 
  -3   5   5     2781.10     2826.92     80.93 o 
  -1   5   5     2194.47     2125.25     67.27 o 
   1   5   5      930.54      881.62     34.61 o 
   3   5   5     1159.05     1156.40     49.54 o 
   5   5   5      628.61      668.76     50.03 o 
  -4   6   5      628.07      673.93     48.39 o 
  -2   6   5     1060.64     1032.04     92.65 o 
   0   6   5      825.48      789.77     37.55 o 
  -3  -3   6      878.56      865.71     41.45 o 
  -1  -3   6      421.87      424.19     26.94 o 
 -12  -2   6      909.41     1017.99     71.61 o 
 -10  -2   6     1393.32     1310.94     72.37 o 
  -8  -2   6     1960.55     1930.78     97.55 o 
  -4  -2   6     7886.49     8004.51    180.31 o 
  -2  -2   6     2567.05     2527.17     76.88 o 
   0  -2   6    13097.21    13308.89    267.01 o 
   2  -2   6     2892.60     2877.03     89.92 o 
   4  -2   6     1916.67     1944.31     80.77 o 
   6  -2   6     1116.30     1125.41     69.34 o 
   8  -2   6      527.63      578.40     59.47 o 
 -13  -1   6     1686.03     1695.71    101.02 o 
 -11  -1   6     1401.11     1405.98     80.43 o 
  -9  -1   6     4778.76     4762.69    101.16 o 
  -5  -1   6     5938.95     5965.06    146.02 o 
  -3  -1   6     2826.09     2747.70     81.52 o 
  -1  -1   6     6572.73     6599.19    151.24 o 
   1  -1   6     8004.70     7816.85    182.02 o 
   3  -1   6     3214.24     3080.25    106.04 o 
   5  -1   6     3087.66     3034.63    113.92 o 
   7  -1   6      307.90      314.41     47.90 o 
   9  -1   6     1097.95     1084.10     85.89 o 
 -14   0   6      167.79      202.16     46.76 o 
 -12   0   6     2361.50     2393.10    115.91 o 
 -10   0   6     3026.02     3129.62    122.22 o 
  -8   0   6     5699.09     5850.33    114.59 o 
  -6   0   6     6362.17     6136.32    102.56 o 
  -4   0   6     2701.56     2515.35     54.44 o 
  -2   0   6     3295.01     3022.35     40.52 o 
   0   0   6     2092.19     2026.16     45.18 o 
   2   0   6     7484.02     7603.39    156.60 o 
   4   0   6    11499.90    11238.09    172.42 o 
   6   0   6     2567.62     2487.43    112.59 o 
   8   0   6     3720.55     3515.86    148.40 o 
  10   0   6       95.54      101.34     44.24 o 
 -13   1   6     1707.24     1729.85    104.10 o 
 -11   1   6     1482.05     1392.34     94.26 o 
  -9   1   6     4734.61     4573.59     97.36 o 
  -7   1   6     4426.53     4415.17     62.60 o 
  -5   1   6     5683.67     5544.82     93.79 o 
  -3   1   6     2764.29     2759.40     40.68 o 
  -1   1   6     6624.91     6526.92     76.23 o 
   1   1   6     7977.85     7971.73     92.59 o 
   3   1   6     3302.34     3283.33     52.93 o 
   5   1   6     2941.15     2936.50     54.29 o 
   7   1   6      310.59      317.65     31.04 o 
   9   1   6     1083.69     1004.38     85.79 o 
 -12   2   6      887.52      890.03     47.67 o 
 -10   2   6     1229.57     1178.56     58.76 o 
  -8   2   6     2002.28     1941.93     84.68 o 
  -6   2   6      246.17      192.50     12.76 o 
  -4   2   6     7700.31     7698.65    119.18 o 
  -2   2   6     2537.44     2605.25     36.69 o 
   0   2   6    13072.60    13131.42    119.63 o 
   2   2   6     2855.82     2759.06     57.02 o 
   4   2   6     1970.76     1965.75     44.20 o 
   6   2   6     1039.11     1041.87     35.15 o 
   8   2   6      481.13      420.33     37.04 o 
 -11   3   6      846.67      782.36     70.97 o 
  -9   3   6     2460.52     2326.14    103.72 o 
  -7   3   6     1041.60      994.71     41.26 o 
  -5   3   6     1757.70     1763.37     30.89 o 
  -3   3   6      762.01      760.94     31.85 o 
  -1   3   6      336.76      335.31     14.98 o 
   1   3   6     2615.51     2570.55     41.58 o 
   3   3   6     2132.09     2101.70     47.82 o 
   5   3   6     1488.85     1483.31     58.93 o 
   7   3   6      793.58      766.46     34.69 o 
   9   3   6      252.61      298.49     42.47 o 
 -10   4   6      566.74      564.30     33.69 o 
  -8   4   6     1373.26     1354.91     44.08 o 
  -6   4   6     1021.17     1022.59     45.57 o 
  -4   4   6     1054.22     1099.16     44.79 o 
  -2   4   6      281.36      293.39     29.16 o 
   0   4   6     1762.29     1760.63     42.94 o 
   2   4   6      454.96      403.53     28.96 o 
   4   4   6     1236.26     1191.59     74.42 o 
   6   4   6      254.64      262.45     24.65 o 
  -7   5   6      142.89      153.08     40.00 o 
  -5   5   6      318.54      364.67     38.60 o 
  -3   5   6      827.91      913.76     46.12 o 
  -1   5   6     1096.03     1042.92     37.64 o 
   1   5   6      625.49      626.32     50.34 o 
   3   5   6      100.07       65.64     18.01 o 
   5   5   6      177.83      148.99     25.80 o 
  -2   6   6      236.33      237.71     24.47 o 
  -5  -3   7     3053.50     3172.21    102.06 o 
  -3  -3   7     2568.76     2615.53     84.51 o 
  -1  -3   7     4150.86     4298.24    114.25 o 
 -12  -2   7      564.48      572.81     57.95 o 
 -10  -2   7      999.50      957.24     60.28 o 
  -8  -2   7     1225.14     1163.11     42.10 o 
  -6  -2   7     1986.75     2031.10     81.10 o 
  -4  -2   7     4001.84     4098.72    114.25 o 
  -2  -2   7     3635.94     3653.44    105.19 o 
   0  -2   7     3820.06     3852.96    106.94 o 
   2  -2   7      379.82      355.57     33.81 o 
   4  -2   7      797.10      781.34     52.83 o 
   6  -2   7      770.72      682.36     56.72 o 
   8  -2   7      503.83      489.95     59.90 o 
 -13  -1   7      325.13      404.75     55.06 o 
 -11  -1   7      229.35      195.28     37.37 o 
  -9  -1   7      366.27      356.97     27.52 o 
  -7  -1   7     2442.25     2376.45     89.63 o 
  -5  -1   7     3031.46     2964.63     94.66 o 
  -3  -1   7     6637.36     7104.32    165.33 o 
   1  -1   7     2872.77     2782.61     95.47 o 
   3  -1   7     1133.16     1169.61     63.17 o 
   5  -1   7     1065.31     1142.86     72.89 o 
   7  -1   7      437.10      416.70     55.29 o 
   9  -1   7      304.17      338.73     59.14 o 
 -14   0   7      175.68      276.37     53.73 o 
 -12   0   7     1347.00     1459.29     88.64 o 
 -10   0   7     1062.42     1084.26    114.51 o 
  -8   0   7      557.21      520.61     23.70 o 
  -6   0   7     1494.46     1535.45     66.06 o 
  -4   0   7      209.94      184.53     14.35 o 
  -2   0   7     4274.68     4413.79     56.30 o 
   0   0   7      548.92      586.42     25.83 o 
   2   0   7      301.47      282.12     21.87 o 
   4   0   7      764.46      884.02     63.27 o 
   6   0   7        3.80        6.07     22.24 o 
   8   0   7     2384.22     2575.74    131.37 o 
  10   0   7       30.05       85.46     43.15 o 
 -13   1   7      357.78      345.85     54.30 o 
 -11   1   7      267.21      267.60     29.26 o 
  -9   1   7      438.87      489.17     24.80 o 
  -7   1   7     2331.05     2351.51     59.57 o 
  -5   1   7     3018.70     2989.47     45.19 o 
  -3   1   7     6560.17     6944.99     81.80 o 
  -1   1   7     2900.46     2872.72     44.24 o 
   1   1   7     3158.29     3146.21     62.29 o 
   3   1   7     1246.38     1209.71     30.56 o 
   5   1   7     1111.98     1127.61     79.11 o 
   7   1   7      440.74      434.35     36.55 o 
   9   1   7      296.17      339.78     62.74 o 
 -12   2   7      644.73      687.40     43.51 o 
 -10   2   7      917.05      907.96     44.47 o 
  -8   2   7     1309.89     1303.14     32.81 o 
  -6   2   7     2157.55     2222.42     55.90 o 
  -4   2   7     4014.79     4048.40     77.02 o 
  -2   2   7     3930.53     3988.71     48.87 o 
   0   2   7     3611.22     3733.92     46.76 o 
   2   2   7      366.10      354.90     18.81 o 
   4   2   7      821.68      801.72     35.21 o 
   6   2   7      784.08      683.32     41.18 o 
   8   2   7      563.59      568.40     43.55 o 
 -11   3   7     1440.84     1432.65     59.55 o 
  -9   3   7     1157.09     1221.27     51.50 o 
  -7   3   7     1012.49     1007.84     28.47 o 
  -5   3   7     3147.37     3165.70     57.24 o 
  -3   3   7     2726.56     2707.10     42.81 o 
  -1   3   7     4271.01     4328.64     57.30 o 
   1   3   7     2351.61     2354.44     66.32 o 
   3   3   7     1444.40     1307.67     38.27 o 
   5   3   7      809.26      778.45     32.38 o 
   7   3   7      861.92      780.41     48.78 o 
 -10   4   7      687.35      749.40    117.33 o 
  -8   4   7     1324.94     1294.70     73.79 o 
  -6   4   7     2023.77     2003.87     63.38 o 
  -4   4   7     3369.34     3226.54    116.48 o 
  -2   4   7     2546.88     2584.33     53.94 o 
   0   4   7     1611.38     1562.78     52.18 o 
   2   4   7      874.23      856.48     58.86 o 
   4   4   7     1047.36     1029.19     38.73 o 
   6   4   7     1079.55     1120.33     43.83 o 
  -7   5   7     1080.68     1110.90    120.77 o 
  -5   5   7     1233.83     1269.46     54.43 o 
  -3   5   7     1479.31     1437.07     55.91 o 
  -1   5   7     1714.52     1626.08    110.29 o 
   1   5   7      909.16      941.47     45.21 o 
   3   5   7      589.37      531.92     38.26 o 
  -5  -3   8      841.54      901.85     50.70 o 
  -3  -3   8     1142.06     1110.28     52.93 o 
  -1  -3   8     1160.40     1128.73     52.41 o 
 -12  -2   8      979.87      786.13     64.64 o 
 -10  -2   8     1878.22     1851.69     60.76 o 
  -6  -2   8     3332.01     3357.83    110.22 o 
  -4  -2   8     1576.16     1533.23     65.31 o 
  -2  -2   8     2848.94     2796.13     92.76 o 
   0  -2   8     3084.04     3077.69     98.17 o 
   2  -2   8     1974.65     1990.69     80.81 o 
   4  -2   8     1752.02     1861.51     84.42 o 
   6  -2   8      925.78      960.80     70.19 o 
   8  -2   8      280.17      360.88     55.91 o 
 -13  -1   8      588.54      642.38     64.78 o 
 -11  -1   8     2786.35     2794.24     81.32 o 
  -9  -1   8     1879.95     1946.28     61.70 o 
  -7  -1   8     5608.69     5322.92    152.47 o 
  -5  -1   8     1804.41     1683.90     68.72 o 
  -3  -1   8     5487.50     5514.90    142.37 o 
  -1  -1   8     2672.07     2543.68     87.88 o 
   1  -1   8     1861.47     1878.82     77.83 o 
   3  -1   8     3209.13     3093.15    113.35 o 
   5  -1   8     1744.85     1746.17     91.91 o 
   7  -1   8     1510.28     1591.70     98.74 o 
   9  -1   8      891.11      926.98     84.28 o 
 -14   0   8      258.90      271.16     52.35 o 
 -12   0   8     1676.14     1928.28    105.14 o 
 -10   0   8     1310.60     1460.32     57.74 o 
  -8   0   8     8787.96     8568.45    217.07 o 
  -6   0   8     3367.11     3478.92     71.96 o 
  -4   0   8     5444.42     5389.84     74.88 o 
  -2   0   8     2650.11     2535.65     38.95 o 
   0   0   8     3303.00     3212.05     67.41 o 
   2   0   8    11703.33    11611.96    174.80 o 
   4   0   8     1532.79     1465.22     52.96 o 
   6   0   8     2394.08     2360.38    116.71 o 
   8   0   8       56.07       10.62     33.95 o 
 -13   1   8      614.49      636.36     68.25 o 
 -11   1   8     2840.85     2743.31     80.15 o 
  -9   1   8     1699.27     1738.35     46.88 o 
  -7   1   8     5493.83     5415.42    101.39 o 
  -5   1   8     1584.36     1531.76     30.99 o 
  -3   1   8     5320.34     5351.24     69.06 o 
  -1   1   8     2745.10     2694.55     43.79 o 
   1   1   8     1929.98     1917.55     59.74 o 
   3   1   8     3263.79     3230.19     78.34 o 
   5   1   8     1705.60     1795.33     94.90 o 
   7   1   8     1481.80     1563.75     64.54 o 
   9   1   8      878.37      878.51     89.87 o 
 -12   2   8      941.74      960.15     49.91 o 
 -10   2   8     1863.01     1793.09     62.32 o 
  -8   2   8     1931.53     1912.44     41.31 o 
  -6   2   8     3285.82     3385.25     73.78 o 
  -4   2   8     1544.05     1563.91     34.30 o 
  -2   2   8     2864.31     2979.41     41.35 o 
   0   2   8     2895.24     3034.09     53.83 o 
   2   2   8     1945.01     1952.23     43.61 o 
   4   2   8     1700.72     1676.33     96.04 o 
   6   2   8      902.07      997.79     49.71 o 
   8   2   8      270.74      262.71     35.11 o 
 -11   3   8      720.06      678.07     42.74 o 
  -9   3   8     1084.58     1120.75     57.05 o 
  -7   3   8      994.52      920.04     27.64 o 
  -5   3   8      771.17      779.62     49.33 o 
  -3   3   8     1041.60     1075.10     26.43 o 
  -1   3   8      962.54      953.30     30.56 o 
   1   3   8     4490.46     4483.95     86.30 o 
   3   3   8      466.76      536.99     28.29 o 
   5   3   8     1528.68     1439.73     59.53 o 
   7   3   8      198.57      213.23     31.71 o 
 -10   4   8      427.75      395.28     29.85 o 
  -8   4   8      754.70      747.35     42.80 o 
  -6   4   8     1016.25     1039.07     45.73 o 
  -4   4   8      251.54      261.41     25.26 o 
  -2   4   8     1206.63     1203.11     46.60 o 
   0   4   8      425.90      457.12     61.20 o 
   2   4   8      508.62      466.08     26.94 o 
   4   4   8      224.27      220.31     22.73 o 
   6   4   8      291.43      269.18     34.49 o 
  -7   5   8      820.24      736.32     93.59 o 
  -5   5   8      188.32      162.22     26.07 o 
  -3   5   8      562.24      457.19     35.19 o 
  -1   5   8      238.78      241.15     29.08 o 
   1   5   8      163.80      178.77     25.94 o 
   3   5   8      250.87      243.51     30.44 o 
  -5  -3   9     3175.32     3119.47    108.37 o 
  -3  -3   9     3622.08     3750.42    116.00 o 
  -1  -3   9     2126.65     2268.32     84.51 o 
 -12  -2   9      493.77      502.95     55.01 o 
 -10  -2   9     1271.25     1345.26     51.17 o 
  -8  -2   9      985.25      981.33     62.18 o 
  -6  -2   9     1010.37      999.45     58.76 o 
  -4  -2   9     1171.83     1164.59     59.57 o 
  -2  -2   9     1463.35     1531.95     68.01 o 
   0  -2   9     1457.48     1420.49     66.44 o 
   2  -2   9     1190.60     1089.51     63.46 o 
   4  -2   9     1199.04     1053.66     65.92 o 
   6  -2   9      565.75      557.39     58.62 o 
 -13  -1   9      715.41      802.35     70.14 o 
 -11  -1   9      714.09      680.84     44.94 o 
  -9  -1   9     1581.95     1562.63     79.68 o 
  -7  -1   9     1050.79     1021.45     59.85 o 
  -5  -1   9     1219.26     1206.84     60.28 o 
  -3  -1   9     1878.06     1939.52     77.49 o 
  -1  -1   9     1450.26     1461.52     67.82 o 
   1  -1   9     1356.00     1400.15     69.72 o 
   3  -1   9      479.25      544.68     48.04 o 
   5  -1   9      160.51      128.61     35.23 o 
   7  -1   9       70.35       92.94     38.88 o 
 -14   0   9      419.48      396.35     60.84 o 
 -12   0   9      409.32      391.51     51.36 o 
 -10   0   9      174.72      171.61     23.00 o 
  -8   0   9       64.94       47.80     19.07 o 
  -6   0   9      756.89      749.81     31.82 o 
  -4   0   9     4246.30     4317.79     57.96 o 
  -2   0   9     4793.22     4771.14     61.86 o 
   0   0   9      632.13      618.59     71.00 o 
   2   0   9      938.16      930.28     39.47 o 
   4   0   9       23.84       16.46     23.00 o 
   6   0   9     1229.58     1232.12     87.36 o 
   8   0   9      129.28      129.98     48.37 o 
 -13   1   9      768.15      737.71     67.87 o 
 -11   1   9      786.44      754.85     34.23 o 
  -9   1   9     1525.26     1507.56     37.94 o 
  -7   1   9     1105.75     1137.68     41.79 o 
  -5   1   9     1120.63     1123.87     27.07 o 
  -3   1   9     1923.30     1925.46     37.88 o 
  -1   1   9     1530.62     1548.66     33.08 o 
   1   1   9     1451.20     1462.83     48.12 o 
   3   1   9      554.99      484.29     32.67 o 
   5   1   9      153.20      194.00     26.72 o 
   7   1   9       77.21       58.85     24.59 o 
 -12   2   9      479.78      461.21     66.72 o 
 -10   2   9     1286.07     1296.82     43.78 o 
  -8   2   9     1085.30     1098.23     31.17 o 
  -6   2   9     1020.66     1124.63     29.84 o 
  -4   2   9     1268.98     1312.95     32.14 o 
  -2   2   9     1550.16     1502.98     35.57 o 
   0   2   9     1434.72     1392.80     36.25 o 
   2   2   9     1242.06     1181.45     53.83 o 
   4   2   9     1218.24     1197.85     51.46 o 
   6   2   9      589.76      593.53     42.55 o 
 -11   3   9      741.50      799.97     45.48 o 
  -9   3   9      284.68      264.70     22.79 o 
  -7   3   9     1118.38     1159.01     37.25 o 
  -5   3   9     3297.60     3292.85     50.56 o 
  -3   3   9     3774.88     3844.60     65.90 o 
  -1   3   9     2110.44     2144.83     48.74 o 
   1   3   9     1639.04     1608.60     43.26 o 
   3   3   9      112.28      137.88     23.01 o 
   5   3   9      775.57      862.88     48.42 o 
 -10   4   9      898.12      970.74     50.20 o 
  -8   4   9     1008.24     1042.93     49.07 o 
  -6   4   9     1179.99     1179.56     60.30 o 
  -4   4   9     1980.32     1922.95    137.16 o 
  -2   4   9     1627.08     1750.08     77.94 o 
   0   4   9     2436.32     2415.29     69.23 o 
   2   4   9      832.19      833.30     35.26 o 
   4   4   9      544.78      565.46     40.70 o 
  -7   5   9      951.60      972.17     50.81 o 
  -5   5   9      546.78      569.22     38.25 o 
  -3   5   9     1157.05     1140.48     50.78 o 
  -1   5   9      727.01      719.84     43.93 o 
   1   5   9      658.00      671.28     43.31 o 
  -7  -3  10      601.85      690.61     52.26 o 
  -5  -3  10     2492.91     2371.76     95.09 o 
  -3  -3  10      112.72      145.78     27.55 o 
  -1  -3  10     3567.22     3637.69    119.37 o 
 -12  -2  10      766.01      747.55     42.79 o 
 -10  -2  10     2171.85     2045.64     65.17 o 
  -8  -2  10     1615.96     1570.60     81.86 o 
  -6  -2  10     2257.59     2204.06     90.92 o 
  -4  -2  10      779.57      772.47     50.79 o 
  -2  -2  10     1925.58     1906.51     80.48 o 
   0  -2  10      644.96      606.72     47.43 o 
   2  -2  10     1398.44     1412.91     73.89 o 
   4  -2  10     1098.08     1135.56     72.56 o 
   6  -2  10      796.28      800.31     67.87 o 
 -13  -1  10      684.67      638.26     65.87 o 
 -11  -1  10      726.57      736.60     41.82 o 
  -9  -1  10     2843.07     2853.75    114.06 o 
  -7  -1  10     2953.44     2874.61    107.99 o 
  -5  -1  10     3281.75     3258.15    110.12 o 
  -3  -1  10     2327.83     2466.75     94.95 o 
  -1  -1  10     1202.51     1052.38     60.18 o 
   3  -1  10     3424.39     3050.23    120.41 o 
   5  -1  10     1273.87     1241.79     83.28 o 
   7  -1  10     1159.20     1201.63     92.53 o 
 -12   0  10      503.33      476.06     39.04 o 
 -10   0  10     3213.89     3050.30     69.29 o 
  -8   0  10      957.49      919.68     59.52 o 
  -6   0  10     5073.16     5154.87     96.22 o 
  -4   0  10     1635.74     1559.67     34.81 o 
  -2   0  10     4423.10     4432.54     83.67 o 
   0   0  10     3893.57     3901.71     82.96 o 
   2   0  10      913.79      901.08     41.56 o 
   4   0  10      996.21      983.51     72.56 o 
   6   0  10      408.39      404.84     59.28 o 
 -13   1  10      719.07      633.42     69.05 o 
 -11   1  10      665.88      690.71     33.82 o 
  -9   1  10     2772.03     2704.68     73.24 o 
  -7   1  10     2995.54     2896.70     70.77 o 
  -5   1  10     3148.01     3104.95     56.03 o 
  -3   1  10     2428.57     2537.74     45.31 o 
  -1   1  10     1166.57     1132.55     55.94 o 
   1   1  10     2191.32     2221.38    114.98 o 
   3   1  10     3425.58     3238.87     83.49 o 
   5   1  10     1216.62     1245.06     56.30 o 
   7   1  10     1202.34     1243.48     61.32 o 
 -12   2  10      733.03      712.84     44.95 o 
 -10   2  10     2200.01     2100.94     48.80 o 
  -8   2  10     1651.97     1605.69     54.01 o 
  -6   2  10     2190.68     2137.18     43.90 o 
  -4   2  10      721.58      740.18     26.12 o 
  -2   2  10     1733.50     1716.39     39.98 o 
   0   2  10      541.64      530.45     30.55 o 
   2   2  10     1397.42     1364.20     52.42 o 
   4   2  10     1093.43     1085.55     51.36 o 
   6   2  10      779.09      789.06     84.56 o 
 -11   3  10      651.03      562.68     41.70 o 
  -9   3  10      511.69      525.52     30.10 o 
  -7   3  10      530.04      562.00     24.54 o 
  -5   3  10     2471.56     2457.02     43.46 o 
  -3   3  10       62.38       76.07     12.93 o 
  -1   3  10     3587.80     3635.90     67.43 o 
   1   3  10      218.78      220.05     25.34 o 
   3   3  10      570.31      568.35     39.06 o 
   5   3  10      339.53      357.30     48.94 o 
 -10   4  10      280.76      357.58     36.27 o 
  -8   4  10      350.40      367.52     73.10 o 
  -6   4  10      728.39      727.31     35.93 o 
  -4   4  10      476.71      465.05     43.67 o 
  -2   4  10      253.75      279.72     28.15 o 
   0   4  10      251.86      284.96     29.18 o 
   2   4  10      377.99      399.11     34.71 o 
   4   4  10      242.82      311.97     34.47 o 
  -5   5  10      134.26      161.01     25.47 o 
  -3   5  10      247.82      181.03     26.82 o 
  -1   5  10       75.68       37.88     17.42 o 
  -7  -3  11     1299.26     1405.46     77.45 o 
  -5  -3  11     1665.64     1601.85     80.15 o 
  -3  -3  11     1007.90      962.74     60.47 o 
  -1  -3  11     2074.05     2150.99     92.24 o 
 -12  -2  11      850.53      846.80     54.49 o 
  -8  -2  11      583.68      622.79     53.73 o 
  -6  -2  11      500.70      551.51     47.81 o 
  -4  -2  11     1074.56     1193.94     65.92 o 
  -2  -2  11     1387.23     1407.93     74.03 o 
   0  -2  11     1287.03     1156.76     68.58 o 
   2  -2  11     1530.64     1536.40     81.86 o 
   4  -2  11      283.79      323.37     45.95 o 
   6  -2  11      325.36      355.38     53.30 o 
 -13  -1  11      665.05      626.85    112.07 o 
 -11  -1  11      655.28      592.26     37.14 o 
  -9  -1  11      618.76      564.41     52.55 o 
  -7  -1  11       87.77       88.82     24.95 o 
  -5  -1  11      312.96      353.67     39.83 o 
  -3  -1  11     1020.08     1032.03     63.46 o 
  -1  -1  11      585.88      530.08     46.33 o 
   1  -1  11      501.82      541.22     51.55 o 
   3  -1  11      392.64      339.35     46.52 o 
   5  -1  11       46.96       22.15     27.69 o 
 -12   0  11       79.78       89.63     28.05 o 
 -10   0  11        4.71       12.05     17.74 o 
  -8   0  11      981.88      890.28     60.33 o 
  -6   0  11      898.49      877.13     35.35 o 
  -4   0  11     1941.02     1940.68     37.49 o 
  -2   0  11     2518.22     2553.05     75.45 o 
   0   0  11      745.55      695.73     34.79 o 
   2   0  11      240.61      248.87     26.90 o 
   4   0  11       56.31       68.81     30.11 o 
   6   0  11       46.08       15.98     32.15 o 
 -13   1  11      699.31      676.43     69.19 o 
 -11   1  11      637.17      591.00     32.33 o 
  -9   1  11      708.13      675.71     36.79 o 
  -7   1  11      104.85      144.71     19.73 o 
  -5   1  11      323.89      337.77     24.02 o 
  -3   1  11     1040.59     1084.22     30.47 o 
  -1   1  11      621.32      568.75     31.56 o 
   1   1  11      544.06      490.48     32.83 o 
   3   1  11      375.21      359.28     32.49 o 
   5   1  11       51.27       76.25     22.01 o 
 -12   2  11      885.59      835.81     38.69 o 
 -10   2  11     1291.83     1256.73     38.03 o 
  -8   2  11      625.18      693.40     47.85 o 
  -6   2  11      527.15      520.92     36.42 o 
  -4   2  11     1181.18     1148.23     32.59 o 
  -2   2  11     1469.29     1534.71     38.78 o 
   0   2  11     1255.08     1289.39     49.09 o 
   2   2  11     1607.21     1513.23     57.43 o 
   4   2  11      281.49      253.30     31.70 o 
   6   2  11      370.46      388.34     40.27 o 
 -11   3  11      305.49      313.32     27.59 o 
  -9   3  11      423.99      460.77     28.56 o 
  -7   3  11     1275.72     1249.19     49.78 o 
  -5   3  11     1707.92     1760.60     43.90 o 
  -3   3  11      979.75     1034.38     34.27 o 
  -1   3  11     2125.12     2151.11     54.68 o 
   1   3  11      254.26      280.92     29.33 o 
   3   3  11      508.90      493.61     38.67 o 
   5   3  11      375.03      338.66     51.10 o 
  -8   4  11      261.75      395.94     34.43 o 
  -6   4  11     1222.75     1259.89     48.58 o 
  -4   4  11     1099.05     1187.33     97.01 o 
  -2   4  11     1933.12     1950.96     62.99 o 
   0   4  11     1098.93     1137.78     50.59 o 
   2   4  11      558.76      497.88     39.35 o 
  -3   5  11      558.38      572.79     45.32 o 
  -7  -3  12     1226.26     1146.18     71.47 o 
  -5  -3  12      610.27      667.33     54.26 o 
  -3  -3  12      881.86      945.86     63.03 o 
 -12  -2  12      374.87      363.76     64.92 o 
 -10  -2  12      757.20      617.15     60.70 o 
  -8  -2  12     1628.01     1683.90     87.26 o 
  -6  -2  12     1302.66     1307.38     74.51 o 
  -4  -2  12     1671.47     1778.04     85.75 o 
  -2  -2  12       48.60       66.77     24.71 o 
   0  -2  12     1097.49     1081.35     70.05 o 
   2  -2  12      497.28      543.26     53.40 o 
   4  -2  12     1240.36     1270.34     83.18 o 
 -13  -1  12      845.44      795.86     47.85 o 
  -7  -1  12     1294.29     1263.04     74.03 o 
  -5  -1  12     2411.53     2379.68    102.77 o 
  -3  -1  12     1251.44     1179.57     72.09 o 
  -1  -1  12     1929.87     1815.50     89.63 o 
   1  -1  12     1675.34     1582.79     85.37 o 
   3  -1  12      792.28      774.41     64.93 o 
   5  -1  12      702.95      731.64     72.32 o 
 -12   0  12      925.27      882.96     49.13 o 
 -10   0  12       84.37      110.82     30.96 o 
  -8   0  12     3251.52     3090.40    121.55 o 
  -6   0  12     1023.78      893.45     61.56 o 
  -4   0  12     3250.25     3079.40    118.18 o 
  -2   0  12     1632.77     1662.17    114.06 o 
   0   0  12      854.87      884.27     39.88 o 
   2   0  12      920.97      968.05     71.04 o 
   4   0  12     1064.31      995.85     78.96 o 
   6   0  12      579.47      599.18     71.66 o 
 -13   1  12      832.84      807.55     49.83 o 
 -11   1  12     1042.25     1067.39     49.42 o 
  -9   1  12     3012.49     2986.12    133.20 o 
  -7   1  12     1344.94     1362.03     48.75 o 
  -5   1  12     2454.05     2629.71     64.28 o 
  -3   1  12     1250.98     1337.65     45.92 o 
  -1   1  12     1771.27     1741.56     56.39 o 
   1   1  12     1648.99     1695.82     59.21 o 
   3   1  12      744.38      741.23     43.79 o 
   5   1  12      740.06      799.42     49.10 o 
 -12   2  12      374.74      317.84     28.62 o 
 -10   2  12      752.61      711.45     29.35 o 
  -8   2  12     1550.54     1475.32     54.52 o 
  -6   2  12     1216.08     1265.73     94.28 o 
  -4   2  12     1592.54     1672.84     41.36 o 
  -2   2  12       23.64       19.57     11.85 o 
   0   2  12     1094.48     1081.23     57.81 o 
   2   2  12      503.13      422.39     35.51 o 
   4   2  12     1211.76     1115.14     55.08 o 
 -11   3  12      204.06      169.25     31.99 o 
  -9   3  12      341.46      376.57     44.85 o 
  -7   3  12     1220.50     1158.76     49.10 o 
  -5   3  12      595.86      653.61     28.15 o 
  -3   3  12      866.71      904.58     33.47 o 
  -1   3  12      553.03      654.01     37.57 o 
   1   3  12       65.45      102.34     21.41 o 
   3   3  12      201.96      214.10     53.25 o 
  -8   4  12      253.64      235.26     44.77 o 
  -6   4  12      122.74      112.27     20.70 o 
  -4   4  12      288.71      335.68     30.66 o 
  -2   4  12      274.82      267.13     28.81 o 
   0   4  12      422.49      340.82     46.14 o 
  -9  -3  13      717.30      659.12     61.08 o 
  -7  -3  13      647.83      691.66     60.14 o 
  -5  -3  13      465.24      455.72     50.27 o 
  -3  -3  13      985.98     1071.11     71.47 o 
 -10  -2  13      511.36      506.70     58.10 o 
  -8  -2  13      282.15      265.42     43.77 o 
  -6  -2  13      641.00      565.41     52.31 o 
  -4  -2  13      841.22      919.82     65.12 o 
  -2  -2  13      813.56      742.92     59.85 o 
   0  -2  13     1398.91     1265.93     79.68 o 
   2  -2  13      116.01      140.18     35.28 o 
   4  -2  13      186.56      213.25     46.38 o 
 -11  -1  13      272.75      271.96     47.75 o 
  -9  -1  13      185.54      225.49     40.54 o 
  -7  -1  13      186.95      281.87     42.77 o 
  -5  -1  13      359.86      365.77     45.76 o 
  -3  -1  13      510.80      598.32     53.97 o 
  -1  -1  13      892.05      918.49     66.40 o 
   1  -1  13      744.93      758.86     62.46 o 
   3  -1  13      199.19      165.83     41.07 o 
 -12   0  13      205.84      192.14     28.62 o 
 -10   0  13      445.69      430.69     52.02 o 
  -8   0  13      745.78      698.77     58.05 o 
  -6   0  13        4.89        0.71     16.69 o 
  -4   0  13      815.36      886.48     64.64 o 
  -2   0  13      160.89      164.07     21.18 o 
   0   0  13       88.52       78.01     18.20 o 
   2   0  13      119.30       90.53     32.86 o 
   4   0  13       46.02       48.61     32.06 o 
 -11   1  13      300.96      331.54     33.30 o 
  -9   1  13      197.06      204.29     25.58 o 
  -7   1  13      228.60      278.98     25.84 o 
  -5   1  13      374.74      424.19     48.32 o 
  -3   1  13      577.73      605.89     33.42 o 
  -1   1  13      905.07      912.10     42.23 o 
   1   1  13      711.72      704.12     40.52 o 
   3   1  13      209.75      232.69     50.01 o 
 -10   2  13      536.24      557.04     39.08 o 
  -8   2  13      338.92      344.75     30.32 o 
  -6   2  13      620.72      619.10     47.00 o 
  -4   2  13      918.45     1014.95     93.48 o 
  -2   2  13      757.12      744.71     61.91 o 
   0   2  13     1475.28     1388.39     55.96 o 
   2   2  13      148.33      144.58     25.92 o 
   4   2  13      188.36      159.06     27.88 o 
  -9   3  13      686.37      711.77     60.37 o 
  -7   3  13      641.96      688.78     39.88 o 
  -5   3  13      468.20      499.46     26.85 o 
  -3   3  13     1042.98     1071.93     47.45 o 
  -1   3  13      719.50      767.24     42.46 o 
   1   3  13      521.61      579.85     42.18 o 
  -6   4  13      593.62      677.48     52.36 o 
  -4   4  13      436.11      452.34     34.18 o 
  -2   4  13      654.93      627.02     56.53 o 
  -9  -3  14      189.61      203.44     45.10 o 
  -7  -3  14      724.19      621.61     62.60 o 
  -5  -3  14      243.09      280.55     45.00 o 
  -3  -3  14      541.00      567.73     58.48 o 
 -10  -2  14      637.01      640.01     66.54 o 
  -8  -2  14      755.72      782.24     66.16 o 
  -6  -2  14     1483.05     1476.36     86.50 o 
  -4  -2  14      404.38      453.35     53.06 o 
  -2  -2  14      974.44      920.72     70.62 o 
   0  -2  14      401.59      504.37     56.86 o 
   2  -2  14      498.49      451.45     56.72 o 
 -11  -1  14      726.62      786.79     71.00 o 
  -9  -1  14      598.02      615.02     61.94 o 
  -7  -1  14     1717.16     1744.22     95.04 o 
  -5  -1  14      930.39      921.53     68.44 o 
  -3  -1  14     1369.53     1385.12     84.28 o 
  -1  -1  14      363.36      390.71     50.60 o 
   1  -1  14      713.20      693.36     62.32 o 
   3  -1  14      240.45      261.30     51.55 o 
 -12   0  14      393.84      320.38     53.21 o 
 -10   0  14     1242.05     1335.32     86.50 o 
  -8   0  14     1258.03     1180.76     77.35 o 
  -6   0  14      965.28      894.73     68.44 o 
  -4   0  14     1567.69     1521.89     89.21 o 
  -2   0  14     1146.65     1123.60     45.84 o 
   0   0  14      573.99      585.00     59.71 o 
   2   0  14      942.39      993.81     77.49 o 
 -11   1  14      730.62      712.14     45.55 o 
  -9   1  14      666.93      624.81     38.52 o 
  -7   1  14     1705.61     1834.05     96.61 o 
  -5   1  14      909.97      973.79     70.62 o 
  -3   1  14     1296.50     1283.94     49.43 o 
  -1   1  14      311.50      292.05     28.93 o 
   1   1  14      691.40      798.92     45.21 o 
   3   1  14      251.27      232.97     32.04 o 
 -10   2  14      568.00      554.07     40.06 o 
  -8   2  14      723.39      739.47     67.70 o 
  -4   2  14      437.21      478.26     33.40 o 
  -2   2  14      962.20      976.75     89.99 o 
   0   2  14      392.34      364.49     42.02 o 
   2   2  14      481.76      475.30     40.85 o 
  -9   3  14      174.14      192.49     38.55 o 
  -7   3  14      692.02      721.98     43.14 o 
  -5   3  14      211.52      300.66     48.13 o 
  -3   3  14      511.49      577.42     38.37 o 
  -1   3  14      102.38      122.88     23.39 o 
   1   3  14       60.30       89.44     23.18 o 
  -7  -3  15      306.21      369.70     53.11 o 
  -5  -3  15      287.28      350.12     51.97 o 
 -10  -2  15      132.17      113.86     36.85 o 
  -8  -2  15      363.86      323.32     50.55 o 
  -6  -2  15      358.72      373.83     52.54 o 
  -4  -2  15      246.25      304.02     49.32 o 
  -2  -2  15      708.41      760.57     66.73 o 
   0  -2  15      252.84      262.53     48.51 o 
 -11  -1  15      237.03      282.40     51.31 o 
  -9  -1  15      229.74      267.55     47.37 o 
  -7  -1  15      249.23      297.29     47.90 o 
  -5  -1  15      197.42      252.00     44.62 o 
  -3  -1  15      788.58      948.94     74.55 o 
  -1  -1  15      305.45      280.36     48.04 o 
   1  -1  15      289.78      304.12     52.12 o 
 -10   0  15      865.92      803.15     70.10 o 
  -8   0  15       34.79       22.10     25.04 o 
  -6   0  15        0.88        2.09     20.30 o 
  -4   0  15       18.40       45.24     25.70 o 
  -2   0  15       59.66       73.60     29.73 o 
   0   0  15      478.04      485.50     59.76 o 
   2   0  15      283.05      266.22     51.50 o 
 -11   1  15      221.99      176.24     27.59 o 
  -9   1  15      266.47      283.58     48.65 o 
  -7   1  15      260.77      294.68     47.99 o 
  -5   1  15      223.52      270.78     47.61 o 
  -3   1  15      822.33      844.84     70.24 o 
  -1   1  15      274.99      286.08     30.45 o 
   1   1  15      312.29      278.95     32.55 o 
 -10   2  15      170.80      164.56     26.38 o 
  -8   2  15      330.28      331.24     50.60 o 
  -6   2  15      382.71      463.98     57.85 o 
  -4   2  15      238.76      327.83     51.40 o 
  -2   2  15      744.76      740.33    106.38 o 
   0   2  15      291.28      356.07     40.14 o 
  -7   3  15      332.33      283.72     48.56 o 
  -5   3  15      307.07      381.17     55.06 o 
  -3   3  15      207.78      259.82     30.52 o 
  -8  -2  16      358.15      341.29     54.53 o 
  -6  -2  16      786.36      797.27     72.04 o 
  -4  -2  16      391.43      413.19     56.53 o 
  -2  -2  16      527.88      562.90     65.02 o 
  -9  -1  16      701.71      640.25     68.29 o 
  -7  -1  16      575.26      610.89     65.83 o 
  -5  -1  16     1009.08     1058.30     81.34 o 
  -3  -1  16      218.73      271.54     50.88 o 
  -1  -1  16      918.38      835.69     75.60 o 
  -8   0  16      434.75      378.86     55.34 o 
  -6   0  16     1082.89     1120.10     82.28 o 
  -4   0  16     1077.37     1121.85     82.66 o 
  -2   0  16      317.63      338.50     53.92 o 
   0   0  16      170.96      240.24     48.99 o 
  -9   1  16      686.92      756.63     68.91 o 
  -7   1  16      523.70      574.56     64.50 o 
  -5   1  16     1003.08      977.30     79.77 o 
  -3   1  16      203.03      210.41     44.81 o 
  -1   1  16      905.92      903.10     48.51 o 
  -8   2  16      364.30      444.06     59.32 o 
  -4   2  16      375.65      493.94     63.69 o 
  -2   2  16      512.67      503.25     40.31 o 
  -7  -1  17      131.49      145.07     41.82 o 
  -5  -1  17      242.03      253.33     51.83 o 
  -3  -1  17        9.57       -7.64     27.27 o 
  -8   0  17       32.13       -2.09     22.43 o 
  -6   0  17       36.88       39.79     29.40 o 
  -4   0  17        4.88       21.86     24.66 o 
  -2   0  17      403.11      402.23     62.12 o 
  -7   1  17      115.41       96.74     35.04 o 
  -5   1  17      269.71      248.97     50.84 o 
  -3   1  17        5.76      -20.91     21.48 o 
                                                 
